# Supplementary material for: Scale-up costs and societal benefits of psychological interventions for alcohol use and depressive disorders in India
Source: PLOS Glob Public Health. 2023 Sep 14;3(9):e0002017. doi: 10.1371/journal.pgph.0002017 (PMC10501670; doi:10.1371/journal.pgph.0002017)
Supplement: S1 Data — (CSV) [file pgph.0002017.s001.csv]

at 12 months in 2015 Int$	CAP_mean	CAP_se	Alc_EUC_mean	Alc_EUC_se	HAP_mean	HAP_se	Dep_EUC_mean	Dep_EUC_se
HS Costs	179.59	15.01	206.98	36.92	269.81	19.53	288.27	50.85
Societal Costs	484.31	76.92	707.43	132.17	779.46	40.84	934.39	64.81
in 2019 int$
HS Costs	197.549	16.511	227.678	40.612	296.791	21.483	317.097	55.935
Societal Costs	532.741	84.612	778.173	145.387	857.406	44.924	1027.829	71.291
India (2019)	GDP_per_cap_mean	GDP_per_cap_lower	GDP_per_cap_upper	THE_per_cap_mean	THE_per_cap_lower	THE_per_cap_upper	net_GDP_per_cap_mean	GHE_per_cap_mean
ppp or int$ in 2020	7126.880935	6994.020584	7329.249837	253	223	286	6873.880935	70
ppp or int$ in 2019	6913.074507	6784.199966	7109.372342	245.41	216.31	277.42	6667.664507	67.9
Disease burden 2019, India (absolute numbers) for ages 20-64
measure_name	sex_name	cause_name	val	upper	lower
Prevalence	Male	Alcohol use disorders	11892953.98	14290726.09	9785712.584
Prevalence	Both	Major depressive disorder	27068004.17	32093562.02	22192227.66
DALYs (Disability-Adjusted Life Years)	Male	Alcohol use disorders	2000817.513	2588534.988	1520588.27
DALYs (Disability-Adjusted Life Years)	Both	Major depressive disorder	5438201.691	7625774.262	3656854.655
Scale-up Costs = prevalence * cost
	Alc_cost_all_preval_mean	Alc_cost_all_preval_lower	Alc_cost_all_preval_upper	Dep_cost_all_preval_mean	Dep_cost_all_preval_lower	Dep_cost_all_preval_upper
HS Costs	2349441166	1933157735	2823118648	8033540026	6586453439	9525080365
Societal Costs	6335864198	5213250308	7613255708	23208269183	19027749149	27517212637
Scale-up Costs for unmet need = treatment gap * prevalence * cost
	Alc_cost_unmet_preval_mean	Alc_cost_unmet_preval_lower	Alc_cost_unmet_preval_upper	Dep_cost_unmet_preval_mean	Dep_cost_unmet_preval_lower	Dep_cost_unmet_preval_upper
HS Costs	2027567727	1668315126	2436351394	6844576102	5611658330	8115368471
Societal Costs	5467850803	4499035016	6570239676	19773445344	16211642275	23444665167
Benefits = Potential DALYs averted * factor
	Alc_all_DALY_mean	Alc_all_DALY_lower	Alc_all_DALY_upper	Dep_all_DALY_mean	Dep_all_DALY_lower	Dep_all_DALY_upper
HCA (GDP)	13831800542	10511940005	17894735236	37594693474	25280108691	52717545646
HCA (non-health GDP)	13340779916	10138772438	17259482864	36260104397	24382679990	50846104385
VLY (GDP)	38729041518	29433432014	50105258660	105265141726	70784304335	147609127810
VLY (non-health GDP)	37354183766	28388562825	48326552021	101528292311	68271503973	142369092277
Benefits for unmet need = treatment gap * Potential DALYs averted * factor
	Alc_unmet_DALY_mean	Alc_unmet_DALY_lower	Alc_unmet_DALY_upper	Dep_unmet_DALY_mean	Dep_unmet_DALY_lower	Dep_unmet_DALY_upper
HCA (GDP)	11936843868	9071804224	15443156509	32030678840	21538652605	44915348891
HCA (non-health GDP)	11513093068	8749760614	14894933712	30893608946	20774043352	43320880936
VLY (GDP)	33423162830	25401051828	43240838224	89685900751	60308227293	125762976894
VLY (non-health GDP)	32236660590	24499329718	41705814394	86502105049	58167321385	121298466620
Cost-benefit analysis: Benefits - Costs
	Alc_all_preval	Dep_all_preval	Alc_unmet_preval	Dep_unmet_preval
HS Costs - HCA (GDP) Benefits	11482359376	29561153448	9909276141	25186102738
HS Costs - HCA (non-health GDP) Benefits	10991338750	28226564371	9485525341	24049032844
HS Costs - VLY (GDP) Benefits	36379600352	97231601701	31395595104	82841324649
HS Costs - VLY (non-health GDP) Benefits	35004742599	93494752285	30209092863	79657528947
Societal Costs - HCA (GDP) Benefits	7495936344	14386424290	6468993065	12257233495
Societal Costs - HCA (non-health GDP) Benefits	7004915718	13051835213	6045242265	11120163602
Societal Costs - VLY (GDP) Benefits	32393177320	82056872543	27955312027	69912455407
Societal Costs - VLY (non-health GDP) Benefits	31018319568	78320023127	26768809787	66728659705
Gross values = per capita * population
population 2019	GDP_mean	THE_mean	GHE_mean
1408472226	9736873439308	345653168983	95635264145
Costs as % of	GDP	THE	GHE
CAP HS costs - all preval	0.02412931811	0.6797105819	2.456668246
CAP Societal costs - all preval	0.0650708283	1.833012038	6.625029224
CAP HS costs - unmet preval	0.02082360153	0.5865902322	2.120104696
CAP Societal costs - unmet preval	0.05615612483	1.581889389	5.71740022
HAP HS costs - all preval	0.08250636178	2.324162122	8.400185954
HAP Societal costs - all preval	0.23835443	6.714322699	24.26748061
HAP HS costs - unmet preval	0.07029542023	1.980186128	7.156958433
HAP Societal costs - unmet preval	0.2030779743	5.720602939	20.67589348
DALY_count_2019	Global	India	% India out of Global
Mental Disorders	125,311,322.14	21,894,642.72	17.47219832
Neurological Disorders	97,724,411.73	15,048,914.28	15.39933985
Substance Use Disorders	35,134,743.56	4,030,643.93	11.47196058
Self Harm	34,123,584.34	10,415,211.41	30.52203223
Total	292,294,061.77	51,389,412.34	17.58140827
Depressive Disorders	46,863,642.09	8,456,076.65	18.04400229
Alcohol Use Disorders	17,019,133.55	2,504,117.64	14.71354363
Population reference:	http://ghdx.healthdata.org/record/ihme-data/global-population-forecasts-2017-2100
Unmet need/ treatment reference:	https://journals.sagepub.com/doi/10.1177/0020764020907941
HCA reference:	https://journals.sagepub.com/doi/10.1177/2158244020970556
	https://www.embopress.org/doi/full/10.15252/embr.201642951
VLY reference:	https://doi.org/10.1016/S1470-2045(20)30750-6
	https://doi.org/10.1016/S0140-6736(13)62105-4
CAP reference:	https://journals.plos.org/plosmedicine/article?id=10.1371/journal.pmed.1002386
HAP reference:	https://journals.plos.org/plosmedicine/article?id=10.1371/journal.pmed.1002385
THE, GHE reference:	https://ghdx.healthdata.org/record/ihme-data/global-expected-health-spending-2019-2050
GDP reference:	https://ghdx.healthdata.org/record/ihme-data/global-gdp-per-capita-1960-2050
Abbreviations:
HS	Health System
Societal	Society wide (including productivity losses, missed work days, etc.)
int$	International Dollars
ppp	Purchasing Power Parity
CAP	Counselling for Alcohol Problems
HAP	Healthy Activity Programme
EUC	Enhanced Usual Care
GDP	Gross Domestic Product
DALY	Disability-Adjusted Life-Years
HCA	Human Capital Approach
VLY	Value of Life-Year
se	Standard Error
THE	Total Health Expenditure
GHE	Government Health Expenditure
per_cap	Per Capita
Alc	Alcohol Use Disorders
Dep	Depression
preval	Prevalence
